# Supplementary material for: Impact of life adversity and gene expression on psychiatric symptoms in children and adolescents: findings from the Brazilian high risk cohort study
Source: Front Psychiatry. 2025 Feb 13;16:1505421. doi: 10.3389/fpsyt.2025.1505421 (PMC11866055; doi:10.3389/fpsyt.2025.1505421)
Supplement: Supplementary file 2 [file Table1.xlsx]

## Sheet: Table_S1
Supplementary Table S1: Stressful Life Events (SLE) indicators frequencies
SLE indicators f	n	%
Moved homes	578	28.8
Parental unemployment	414	20.6
Parental divorce	179	8.9
Family serious financial problems	434	21.6
Witnessing constant fights among Family members	357	17.8
Serious health issue with family member or close friend	658	32.7
Being a victim of a robbery or assault	219	10.9
Being a victim of physical violence during a robbery or assault	19	0.9
Being in a car accident	52	2.6
Having the house on fire or flooded (or any other natural catastrophe)	44	2.2
Death of a caregivers	58	2.9
Death of a family member or close friend	837	41.6
Loss of a pet (death/disappearance)	563	28

## Sheet: Table_S2
Supplementary Table S2: Factor loadings of the stressful life events (SLEs) variable
SLEs	Estimate	S.E.	p-value
Family’s financial problem	0.729	0.042	<0.001
Constant fights in the family	0.581	0.042	<0.001
Relative or friend’s health problem	0.301	0.042	<0.001
House burned down/flooded	0.442	0.083	<0.001
Parental job loss	0.456	0.043	<0.001
Relative or friend’s death	0.238	0.042	<0.001
Loss of a pet	0.319	0.043	<0.001
Parental divorce	0.323	0.057	<0.001
Parental or caregiver death	0.157	0.083	<0.001

## Sheet: Table_S3
Supplementary Table S3: Factor loadings of the Threat and Deprivation Model
	Estimate	S.E.	Est./S.E.	p-value
Threat
Bullying exposure (parent report)	0.483	0.033	14.65	<0.001
Bullying exposure (child report)	0.159	0.039	4.123	<0.001
DAWBA: Physical abuse	0.83	0.037	22.399	<0.001
Physical abuse (parent report)	0.658	0.038	17.383	<0.001
Physical abuse (child report)	0.245	0.044	5.589	<0.001
Emotional abuse (parent report)	0.542	0.028	19.038	<0.001
Emotional abuse (child report)	0.229	0.038	5.962	<0.001
Sexual abuse (total)	0.559	0.061	9.09	<0.001
DAWBA: Attack or threat	0.522	0.049	10.656	<0.001
DAWBA: Domestic violence witnessing	0.666	0.037	17.929	<0.001
DAWBA: Attack witnessing	0.685	0.042	16.414	<0.001
Deprivation
Mother's educational level	0.327	0.033	10.02	<0.001
ABEP 2009: Stratified Score	0.616	0.035	17.582	<0.001
Father status	0.408	0.043	9.429	<0.001
Neglect (parent report)	0.673	0.047	14.399	<0.001
Neglect (child report)	0.201	0.057	3.554	<0.001
Family income	0.975	0.065	14.936	<0.001
Model fit: CFI = 0.937, TLI= 0.922, RMSEA= 0.032

## Sheet: Table_S4
Supplementary Table S4: Probes included in the TruSeq® Targeted RNA custom oligonucleotide pool
Gene Name	Transcript ID	EnsemblID	Gene description	Selection	Assay ID	Left Exon	Right Exon	Species	Build ID	Chromosome	Start Position	End Position	ULSO Sequence	ULSO Genomic Hits	DLSO Sequence	DLSO Genomic Hits	Probe Strand	Designer
UBE3A	NM_000462	ENSG00000114062	ubiquitin protein ligase E3A	Ota et al. 2020	6777450	13	12	Homo sapiens	hg19	chr15	25585264	25584374	GATTATAGCCAAAAATGGCCCAGACAC	2	TTACCTACATCTCATACTTGCTTTAATGTG	2	MINUS	ILLUMINA
BCL2	NM_000633	ENSG00000171791	BCL2 apoptosis regulator	Ota et al. 2020	6665875	1	0	Homo sapiens	hg19	chr18	60986441	60986151	TTGACAGAGGATCATGCTGTACT	3	CAGAGGAAGTAGACTGATATTAACAATACT	1	MINUS	ILLUMINA
NCK2	NM_001004720	ENSG00000071051	NCK adaptor protein 2	Ota et al. 2020	6735329	0	1	Homo sapiens	hg19	chr2	106468321	106471546	GCCGGACGTCGATTGACTGGTCTTCA	1	AAGATGACAGAAGAAGTTATTGTGATAGCC	1	PLUS	ILLUMINA
FAM168B	NM_001009993	ENSG00000152102	family with sequence similarity 168 member B	Ota et al. 2020	6784188	6	5	Homo sapiens	hg19	chr2	131810496	131809994	TATGTGCCCCCTCAGTGGTGATCA	2	GACGGAGCTGTGCAGTCACATTATT	2	MINUS	ILLUMINA
FYTTD1	NM_001011537	ENSG00000122068	forty-two-three domain containing 1	Ota et al. 2020	6658354	8	9	Homo sapiens	hg19	chr3	197505301	197508708	CCCTGCAGTTTGACATAAACAGTGTC	1	CAGGGATGACGTTGAATGAGCGGTTT	1	PLUS	ILLUMINA
DCAF6	NM_001017977	ENSG00000143164	DDB1 and CUL4 associated factor 6	Ota et al. 2020	6638967	9	10	Homo sapiens	hg19	chr1	167974006	168007635	TGGACACCACACACATCATCAGTCT	2	CAATAATGAAAAGCTGAGCCCCA	10	PLUS	ILLUMINA
CCM2	NM_001029835	ENSG00000136280	CCM2 scaffold protein	Ota et al. 2020	6814976	0	1	Homo sapiens	hg19	chr7	45067362	45077879	CAGAATTTCACACAGGGTATTCCATGG	1	CTGGAATTGTCTCGCCATTTAAACGAG	1	PLUS	ILLUMINA
TOP2B	NM_001068	ENSG00000077097	DNA topoisomerase II beta	Ota et al. 2020	6777217	1	0	Homo sapiens	hg19	chr3	25705746	25686903	GGCGGCAACGGGGCACTGACCT	5	AAGAGTCAGAAACTGCCAACAAAAA	4	MINUS	ILLUMINA
KIAA1147	NM_001080392	ENSG00000262599	DENN domain containing 11	Ota et al. 2020	6783598	8	7	Homo sapiens	hg19	chr7	141364002	141362608	ACAACCCTTGTGAAGAGGACCTCTT	1	AACCGGATATTTCAGACTTTGTTGG	1	MINUS	ILLUMINA
C19orf60	NM_001100419	ENSG00000006015	required for excision 1-B domain containing	Ota et al. 2020	6976183	0	0	Homo sapiens	hg19	chr19	18699571	18699624	CGGAAGGGCCTGCTCCGGAGCCT	2	GGGCTGCGCAGTCATGATCACCGAGA	1	PLUS	ILLUMINA
TYMP	NM_001953	ENSG00000025708	thymidine phosphorylase	Ota et al. 2020	6746863	7	6	Homo sapiens	hg19	chr22	50965035	50964878	CCAGACTTAAGGGACCTGGTCACCA	1	GCGCCCTGCTCTGGCTCAGCGGACA	1	MINUS	ILLUMINA
CDK6	NM_001259	ENSG00000105810	cyclin dependent kinase 6	Ota et al. 2020	6649879	7	6	Homo sapiens	hg19	chr7	92247422	92244562	AACAGATATCGATGAACTAGGCAAAGACC	1	ATTTAACCCAGCCAAAAGAATATCTGCC	1	MINUS	ILLUMINA
CTSZ	NM_001336	ENSG00000101160	cathepsin Z	Ota et al. 2020	6826367	3	2	Homo sapiens	hg19	chr20	57576552	57572777	AGACCTGCAACAACTACCAGGCCAA	2	GACAAGTTTAACCAATGTGGGACATGC	1	MINUS	ILLUMINA
COX5B	NM_001862	ENSG00000291596	cytochrome c oxidase subunit 5B	Ota et al. 2020	6693574	2	3	Homo sapiens	hg19	chr2	98263872	98264485	CTCCATCTCCAACAAGAGAATAGTAGGC	4	AAGAGGACAATACCAGCGTCGTCT	1	PLUS	ILLUMINA
KPNA4	NM_002268	ENSG00000186432	karyopherin subunit alpha 4	Ota et al. 2020	6772353	1	0	Homo sapiens	hg19	chr3	160283034	160254595	AAGAATTTCAAGAACAAAGGCCGCGAC	1	GAGAAGACAACGAAATGAAGTTGTAGTTG	2	MINUS	ILLUMINA
NDUFA2	NM_002488	ENSG00000131495	NADH:ubiquinone oxidoreductase subunit A2	Ota et al. 2020	6700244	2	1	Homo sapiens	hg19	chr5	140026868	140025236	GTGCAGCCCAAGCTCTGGGCCCGCTA	1	TTTGGCCAAGAGACGAATGTCCCTTT	1	MINUS	ILLUMINA
SMAD4	NM_005359	ENSG00000141646	SMAD family member 4	Ota et al. 2020	6817285	10	11	Homo sapiens	hg19	chr18	48603114	48604666	CAGGATCAGTAGGTGGAATAGCTCCA	1	CTGGAATTGGTGTTGATGACCTTCGT	1	PLUS	ILLUMINA
PGAM1	NM_002629	ENSG00000171314	phosphoglycerate mutase 1	Ota et al. 2020	6633125	0	1	Homo sapiens	hg19	chr10	99186165	99190162	GCCACGAGGAGGCGAAGCGCGG	8	TGCTGGCTATGAGTTTGACATCTGCT	10	PLUS	ILLUMINA
SMARCC1	NM_003074	ENSG00000173473	SWI/SNF related, matrix associated, actin dependent regulator of chromatin subfamily c member 1	Ota et al. 2020	6679671	1	0	Homo sapiens	hg19	chr3	47823127	47814398	CGGTGCGGGTCTGGCTGGGCAAGCACTA	1	GTTCATGCGGATGCTCCTACCAATAA	1	MINUS	ILLUMINA
SEC62	NM_003262	ENSG00000008952	SEC62 homolog, preprotein translocation factor	Ota et al. 2020	6707653	0	1	Homo sapiens	hg19	chr3	169684617	169693424	GAACGCAGGAGACACAAGAAGCGGAT	1	AGTTGGTGAACCATCTAAAGAAGAGAA	1	PLUS	ILLUMINA
PEX16	NM_004813	ENSG00000121680	peroxisomal biogenesis factor 16	Ota et al. 2020	6732428	10	9	Homo sapiens	hg19	chr11	45932487	45931827	TGCTGGCCGACCACGTCCCTGGCGTT	1	CATGGATTACTTGCCCACCTGGCAGAAAAT	1	MINUS	ILLUMINA
CRKL	NM_005207	ENSG00000099942	CRK like proto-oncogene, adaptor protein	Ota et al. 2020	6627283	0	1	Homo sapiens	hg19	chr22	21272508	21288095	ACCACCCTCATCGAGCCTGCGC	1	CCAAGCCCACCAATGGGATCTGTCT	2	PLUS	ILLUMINA
GCHFR	NM_005258	ENSG00000137880	GTP cyclohydrolase I feedback regulator	Ota et al. 2020	6754911	1	2	Homo sapiens	hg19	chr15	41058087	41059462	GGCTTCAAAGAGAAGAGCCTTGGGAAA	1	ATGACCCTCCCCGCATAGTCCT	6	PLUS	ILLUMINA
UBE3C	NM_014671	ENSG00000009335	ubiquitin protein ligase E3C	Ota et al. 2020	6727412	0	1	Homo sapiens	hg19	chr7	156932000	156956547	CCCAAGGTGTCCCTTGGCGGCG	3	CTTTTACATCGTACTCAGGAAGAAAGAAG	1	PLUS	ILLUMINA
VAMP5	NM_006634	ENSG00000168899	vesicle associated membrane protein 5	Ota et al. 2020	6774656	1	2	Homo sapiens	hg19	chr2	85818957	85820114	AGCAGCGTTCAGACCAACTCCTGGATAT	2	GACTACACAGAACCTGGCCCAGAAGAA	2	PLUS	ILLUMINA
PCM1	NM_006197	ENSG00000078674	pericentriolar material 1	Ota et al. 2020	6758040	0	1	Homo sapiens	hg19	chr8	17780669	17782264	TTTGACAGGAGAGGCTGCTTCTTGTA	1	GAGCGGGAAAGGAGCAGTTTCTGA	2	PLUS	ILLUMINA
HNRNPA0	NM_006805	ENSG00000177733	heterogeneous nuclear ribonucleoprotein A0	Ota et al. 2020	6978345	0	0	Homo sapiens	hg19	chr5	137089968	137089913	CTCGCCCTTTAGCCGGCACCGCT	1	CCTCCCCCTTCCTCTCTTCCTTCCTT	363	MINUS	ILLUMINA
SERTAD2	NM_014755	ENSG00000179833	SERTA domain containing 2	Ota et al. 2020	6988953	1	1	Homo sapiens	hg19	chr2	64858930	64858875	CCTGAGAGCTGTGCCTTTTCTATGCAA	1	TACAGACGTTACATCGGAACCCAGAT	1	MINUS	ILLUMINA
KIAA0528	NM_014802	ENSG00000111731	C2 calcium dependent domain containing 5	Ota et al. 2020	6665531	23	22	Homo sapiens	hg19	chr12	22609935	22606950	TTTTATTCGAGAGACTACTTCTCTTCGGG	1	AAGGAGGAGTCAGTGGTTTTCTCCAT	1	MINUS	ILLUMINA
PHF3	NM_015153	ENSG00000118482	PHD finger protein 3	Ota et al. 2020	6779374	13	14	Homo sapiens	hg19	chr6	64421226	64421515	TTCCACACCCTCTTGTGCCTTTTGAT	1	GAACTGCATAGACCTAATCTATTGTTGGG	1	PLUS	ILLUMINA
RPRD2	NM_015203	ENSG00000163125	regulation of nuclear pre-mRNA domain containing 2	Ota et al. 2020	6719564	9	10	Homo sapiens	hg19	chr1	150437173	150443068	ACCCAGACACAGTCAGCCCCTGCACT	1	TGTCATCTTTACTTCAGAGTGTTACTGGG	1	PLUS	ILLUMINA
SIN3A	NM_015477	ENSG00000169375	SIN3 transcription regulator family member A	Ota et al. 2020	6852798	20	19	Homo sapiens	hg19	chr15	75668038	75664510	TATCGGAGGACCGCCCTGCTCC	1	AGCAAGCGTCTACATCAGAGATTCCA	1	MINUS	ILLUMINA
CRLF3	NM_015986	ENSG00000176390	cytokine receptor like factor 3	Ota et al. 2020	6603100	7	6	Homo sapiens	hg19	chr17	29112967	29111431	CGGGATCAAGCTGTGTGCATTAGTA	1	TGCAGTTTTTGTCAATGGAAAAGAAATGAC	2	MINUS	ILLUMINA
MST4	NM_016542	ENSG00000134602	serine/threonine kinase 26	Ota et al. 2020	6792103	3	4	Homo sapiens	hg19	chrX	131197483	131202277	TGGAATACCTGGGCGGTGGTTCA	3	GGTCCATTTGATGAGTTCCAGATTGC	1	PLUS	ILLUMINA
BCOR	NM_017745	ENSG00000183337	BCL6 corepressor	Ota et al. 2020	6785551	14	13	Homo sapiens	hg19	chrX	39913169	39911616	GTTATAACATCCAAGTATCTGTGGCTCAG	1	CTACTGCTTTCGGATGTCCTTAAGA	2	MINUS	ILLUMINA
IARS2	NM_018060	ENSG00000067704	isoleucyl-tRNA synthetase 2, mitochondrial	Ota et al. 2020	6860025	0	1	Homo sapiens	hg19	chr1	220267797	220269486	AGCCGGACACGGAGCTGGAGAT	9	CAGAACTTTATTCATGGCAAAGAGAAAG	1	PLUS	ILLUMINA
CCDC93	NM_019044	ENSG00000125633	coiled-coil domain containing 93	Ota et al. 2020	6719057	23	22	Homo sapiens	hg19	chr2	118688647	118677934	GGCTATACTTTAAGACTGTGAAAGAGTTC	1	GAGATGCTGCTGTCCAAGGTGAAA	1	MINUS	ILLUMINA
SECISBP2L	NM_001193489	ENSG00000138593	SECIS binding protein 2 like	Ota et al. 2020	6624070	17	16	Homo sapiens	hg19	chr15	49288596	49285096	AACCGATCTCTGAAGTAAATGAAAAGG	1	AACAAATTGGAGAAACATGGTGGAAAC	1	MINUS	ILLUMINA
SMEK2	NM_001122964	ENSG00000275052	protein phosphatase 4 regulatory subunit 3B	Ota et al. 2020	6627635	1	0	Homo sapiens	hg19	chr2	55844308	55842612	GTCGCTGCTGGTTCGGGCAGAGT	3	ATCACTACTCTTGGAATCAAAGATAAATCC	1	MINUS	ILLUMINA
SCAF4	NM_020706	ENSG00000156304	SR-related CTD associated factor 4	Ota et al. 2020	6711098	19	18	Homo sapiens	hg19	chr21	33057394	33044626	CCCCTCCTGTAACCCAGCCTGTTTCA	1	CCTGGTCCTGTAATTGGACTTCAGG	2	MINUS	ILLUMINA
TRAPPC11	NM_021942	ENSG00000168538	trafficking protein particle complex subunit 11	Ota et al. 2020	6673684	28	29	Homo sapiens	hg19	chr4	184629693	184633793	TCAGGCGTTTTATACCTACCAGTATTT	1	ATGGATGATACCTCTATTGCTGCTGC	1	PLUS	ILLUMINA
GFM1	NM_024996	ENSG00000168827	G elongation factor mitochondrial 1	Ota et al. 2020	6849379	0	1	Homo sapiens	hg19	chr3	158362476	158363448	CCGCCTCCCTAGGCTGGCAGAGGAA	1	AATTGGAAGGCCTGCCGATGGTCTTCAT	1	PLUS	ILLUMINA
ZBP1	NM_030776	ENSG00000124256	Z-DNA binding protein 1	Ota et al. 2020	6785357	3	2	Homo sapiens	hg19	chr20	56190594	56190075	CTGGCCCTCAGTTCAGCCAACAA	5	TCTCAAAGACAATGGTCCCCAGA	9	MINUS	ILLUMINA
C2orf44	NM_025203	ENSG00000163026	WD repeat and coiled coil containing	Ota et al. 2020	6732335	1	0	Homo sapiens	hg19	chr2	24270218	24262354	GAGATTGGTGTTTTTGTGAGGCAGTG	1	TAACCTTTATCAAAAGGATGGAGTTGGG	1	MINUS	ILLUMINA
TSC22D4	NM_030935	ENSG00000166925	TSC22 domain family member 4	Ota et al. 2020	6658838	1	0	Homo sapiens	hg19	chr7	100076444	100075903	GCTCAGATCAGTGGCCGAGGCC	9	CAAACTCAGCTCTGGAGTTCAGCA	2	MINUS	ILLUMINA
FAR1	NM_032228	ENSG00000197601	fatty acyl-CoA reductase 1	Ota et al. 2020	6691626	1	2	Homo sapiens	hg19	chr11	13716473	13721903	AGCGAGTGGAAGAAGTCCTTAGT	4	ATTGAGAGATGAAAATCCAGATTTTAGAG	1	PLUS	ILLUMINA
USP38	NM_032557	ENSG00000170185	ubiquitin specific peptidase 38	Ota et al. 2020	6604956	8	9	Homo sapiens	hg19	chr4	144136054	144141471	ACTTATGGATGCTATAACAAAAGACAATAA	1	AACAAGAGTTGAATGCTCGAGCC	3	PLUS	ILLUMINA
SMEK1	NM_032560	ENSG00000100796	Protein Phosphatase 4 Regulatory Subunit 3A	Ota et al. 2020	6817509	2	1	Homo sapiens	hg19	chr14	91975878	91957116	GTCCCTGCTTGTCAGGGCTGAGA	9	TTCTCTACTTTTAGAGTCGAAAATAAATCC	1	MINUS	ILLUMINA
UBASH3B	NM_032873	ENSG00000154127	ubiquitin associated and SH3 domain containing B	Ota et al. 2020	6638122	0	1	Homo sapiens	hg19	chr11	122526886	122646960	GCTCCTCTCCATGGGGTTCCCCAGA	2	GCCTTGGCATCCACGGGAGGAAGAAGT	1	PLUS	ILLUMINA
LMF2	NM_033200	ENSG00000100258	lipase maturation factor 2	Ota et al. 2020	6643111	10	9	Homo sapiens	hg19	chr22	50943256	50943128	GCAGTTACGACGGCCACCACTG	1	GATCGAGTTCATGTACAAGCCTGGGAA	1	MINUS	ILLUMINA
ZNF518B	NM_053042	ENSG00000178163	zinc finger protein 518B	Ota et al. 2020	6977254	2	2	Homo sapiens	hg19	chr4	10441667	10441608	AGCAGAAACAAAACATTGTGTAACATG	1	AGCATTATTGTAATTCCTGTGTTAACAG	1	MINUS	ILLUMINA
DYRK1A	NM_101395	ENSG00000157540	dual specificity tyrosine phosphorylation regulated kinase 1A	Ota et al. 2020	6792637	2	3	Homo sapiens	hg19	chr21	38792654	38845023	GATATGAGACTTGAAAGAAGACGATGC	1	AGCATGCAAACCTTCATCTGTTCGG	1	PLUS	ILLUMINA
PRRC1	NM_130809	ENSG00000164244	proline rich coiled-coil 1	Ota et al. 2020	6720535	7	8	Homo sapiens	hg19	chr5	126883581	126887433	GCCACACCAGTGCCTTTGGAATTTGTA	1	GTCTAACTCCCCAGGACTATAATCTGAG	1	PLUS	ILLUMINA
DOCK11	NM_144658	ENSG00000147251	dedicator of cytokinesis 11	Ota et al. 2020	6731435	0	1	Homo sapiens	hg19	chrX	117630002	117676726	GCGTGTCTGAGGCCGTGCGGGGCT	2	TTGTTGAGCCCCTGGACTATGAGAAT	3	PLUS	ILLUMINA
CCDC12	NM_144716	ENSG00000160799	coiled-coil domain containing 12	Ota et al. 2020	6613362	6	5	Homo sapiens	hg19	chr3	46963752	46963592	CTCAGAGGGCCATTGCCGAGCTGAT	2	GCCAGGAAGACAGCCTAGCCTCT	6	MINUS	ILLUMINA
PSMB8	NM_148919_7	ENSG00000204264	Proteasome 20S Subunit Beta 8	Ota et al. 2020	6604359	2	1	Homo sapiens	hg19	chr6	32810759	32810517	TGCAGCAGTGGATTCTCGGGCCTCA	1	GGTGATTGAGATTAACCCTTACCTG	1	MINUS	ILLUMINA
FAM117B	NM_173511	ENSG00000138439	family with sequence similarity 117 member B	Ota et al. 2020	6643649	6	7	Homo sapiens	hg19	chr2	203624042	203630195	GGCTGTGAAAGGGTCAAAGTCTTTGA	1	CCAAAACAGCTTCATGAAATCCCAGC	1	PLUS	ILLUMINA
PDIA3P	NR_002305	ENSG00000180867	Protein Disulfide Isomerase Family A Member 3 Pseudogene 1	Ota et al. 2020	6983785	0	0	Homo sapiens	hg19	chr1	146651300	146651359	TCTCAGGGCCGAGAGGACAGAATGGATATA	2	CTGAATCCTGTTAAATTTTCTCTAAGCC	2	PLUS	ILLUMINA
ACSL3	NM_004457	ENSG00000123983	acyl-CoA synthetase long chain family member 3	Ota et al. 2020	6830197	15	16	Homo sapiens	hg19	chr2	223799371	223806242	GGTACTTAAAGTGCTTTCCGAAGCTG	1	AAGTCTGGAAAAGTTTGAAATTCCAGT	1	PLUS	ILLUMINA
S100A10	NM_002966	ENSG00000197747	S100 calcium binding protein A10	Gandal et al., 2018	6693573	1	0	Homo sapiens	hg19	chr1	151966266	151958700	TCGCCCAGCTCGCCCAGCGTCC	4	CTTCAACGGACCACACCAAAATGCCAT	1	MINUS	ILLUMINA
TAGLN2	NM_003564	ENSG00000158710	transgelin 2	Gandal et al., 2018	6682914	2	1	Homo sapiens	hg19	chr1	159890152	159889591	GAGAACTTCCAGAACTGGCTCAAGGAT	2	GCTCATTAATGCACTGTACCCCGA	2	MINUS	ILLUMINA
PER2	NM_022817	ENSG00000132326	period circadian regulator 2	Stamova et al., 2009	6652661	1	0	Homo sapiens	hg19	chr2	239197020	239186556	CTTCGCAGCTCAGGAGCCTGAG	69	CAGCATGAATGGATACGCGGAATTTC	1	MINUS	ILLUMINA
YJEFN3	NM_198537	ENSG00000250067	YjeF N-terminal domain containing 3	Gandal et al., 2018	6802442	4	5	Homo sapiens	hg19	chr19	19646231	19646376	TCCCCTTCCTGAGCTACCTGCCCACT	3	GAAGCCTATGGGCTGGTGGTGGAT	1	PLUS	ILLUMINA
CCDC25	NM_018246	ENSG00000147419	coiled-coil domain containing 25	Gandal et al., 2018	6644596	8	7	Homo sapiens	hg19	chr8	27598027	27593729	TCATCACTAATGAAAGTTGAAAATATGTCT	2	CAATGATTCAGATGAATTCATGTAAAAGG	2	MINUS	ILLUMINA
UROS	NM_000375	ENSG00000188690	uroporphyrinogen III synthase	Gandal et al., 2018	6754943	9	8	Homo sapiens	hg19	chr10	127483483	127477540	AGGAGTTATCTGGTGACAATATCGATC	1	GCCCCACTACGGCTCGCGCGCT	3	MINUS	ILLUMINA
TRAP1	NM_016292	ENSG00000126602	TNF receptor associated protein 1	Stamova et al., 2009	6696593	2	1	Homo sapiens	hg19	chr16	3740858	3739099	TCGATTATCAGCAGCACAGAGAGC	3	ATGAGTTCCAGGCCGAGACAAAGAA	4	MINUS	ILLUMINA
SCN1B	NM_001037	ENSG00000105711	sodium voltage-gated channel beta subunit 1	Gandal et al., 2018	6774907	0	1	Homo sapiens	hg19	chr19	35521737	35523459	CTGGCCTTAGTGGTCGGCGCGGCACT	1	TCCTCAGCCTGCGGGGGCTGCGTGGA	1	PLUS	ILLUMINA
TNF	NM_000594	ENSG00000228978	tumor necrosis factor	Spindola et al., 2017	6633875	1	2	Homo sapiens	hg19	chr6	31544322	31544571	CCTCTCTCTAATCAGCCCTCTGGC	3	ATCATCTTCTCGAACCCCGAGTGACAA	1	PLUS	ILLUMINA
PELI3	NM_145065	ENSG00000174516	pellino E3 ubiquitin protein ligase family member 3	Gandal et al., 2018	6734241	6	7	Homo sapiens	hg19	chr11	66241366	66243112	CAGCCGCTCAGCCCAGCAGCGGGGCAA	1	CTGCAGGACGGCTCTCTCATCGA	3	PLUS	ILLUMINA
PDDC1	NM_182612	ENSG00000177225	glutamine amidotransferase class 1 domain containing 1	Gandal et al., 2018	6822330	7	6	Homo sapiens	hg19	chr11	771027	770871	GCCGTGCAGAACCTGCTCTTCCTCTGT	1	ACCTGCTGGGTAGATGCACCCCCTGA	1	MINUS	ILLUMINA
C17orf81	NM_203415	ENSG00000288485	elongator acetyltransferase complex subunit 5	Gandal et al., 2018	6775625	5	6	Homo sapiens	hg19	chr17	7160323	7161935	TGTGTCGGAGGCCCCGACAGCGCCCAA	1	CTCAGTGGTTCTCCATCCTTCCGGACTT	1	PLUS	ILLUMINA
HSPBP1	NM_001130106	ENSG00000133265	HSPA (Hsp70) binding protein 1	Gandal et al., 2018	6790572	3	2	Homo sapiens	hg19	chr19	55790796	55789187	GACCCTCCTCCAGAACCGATGAGTGA	1	GCGTCAGTGGCTGCAGGAGGCCATGT	2	MINUS	ILLUMINA
OSBP2	NM_030758	ENSG00000184792	oxysterol binding protein 2	Gandal et al., 2018	6678200	0	1	Homo sapiens	hg19	chr22	31091498	31137189	GCCGCTGGTTCGTGCTGGGCAATGGTTT	1	CCCACACGTGCCGTGGAACCATCAA	1	PLUS	ILLUMINA
FPGS	NM_004957	ENSG00000136877	folylpolyglutamate synthase	Stamova et al., 2009	6690942	2	3	Homo sapiens	hg19	chr9	130566799	130566951	AACATCATCCACGTCACTGGGACGAA	1	TGCCTTCACGGAATGTATCCTCCGAA	1	PLUS	ILLUMINA
NR3C1	NM_001204264	ENSG00000113580	nuclear receptor subfamily 3 group C member 1	Gandal et al., 2018; Spindola et al., 2017	6650085	6	5	Homo sapiens	hg19	chr5	142678267	142675117	CTGCTGTGTTTTGCTCCTGATCTGAT	1	CTACCCTGCATGTACGACCAATGTAA	1	MINUS	ILLUMINA
DUSP3	NM_004090	ENSG00000108861	dual specificity phosphatase 3	Gandal et al., 2018	6674551	1	0	Homo sapiens	hg19	chr17	41856194	41852263	CACCCCGCGGATCTACGTGGGCAA	1	CAAGCTGCAGAAACTAGGCATCA	7	MINUS	ILLUMINA
HMBS	NM_001024382	ENSG00000256269	hydroxymethylbilane synthase	Stamova et al., 2009	6603388	1	2	Homo sapiens	hg19	chr11	118958986	118959386	AGAGTGATTCGCGTGGGTACCC	1	ACGGACAGTGTGGTGGCAACATTGAAA	1	PLUS	ILLUMINA
JUN	NM_002228	ENSG00000177606	Jun proto-oncogene, AP-1 transcription factor subunit	Gandal et al., 2018	6984886	0	0	Homo sapiens	hg19	chr1	59246612	59246550	CTCAAAGCAGGAATTGGTGGCAGATT	1	TGTATCCTTCCAATTTGGAATCTTCTC	1	MINUS	ILLUMINA
ERCC1	NM_001983	ENSG00000012061	ERCC excision repair 1, endonuclease non-catalytic subunit	Gandal et al., 2018	6633917	2	1	Homo sapiens	hg19	chr19	45926556	45924613	TCGACGAGGATGAGGTCCCTCCT	2	TCCGATCTACACAGAGCCTTCCCACT	1	MINUS	ILLUMINA
IL1B	NM_000576	ENSG00000125538	interleukin 1 beta	Spindola et al., 2017	6710123	1	0	Homo sapiens	hg19	chr2	113594317	113593778	TGGGATTCTCTTCAGCCAATCTTCA	3	GGCAGAAGTACCTGAGCTCGCCAGTGA	1	MINUS	ILLUMINA
ZC3HAV1	NM_020119	ENSG00000105939	zinc finger CCCH-type containing, antiviral 1	Gandal et al., 2018	6782210	1	0	Homo sapiens	hg19	chr7	138793798	138774471	GGCCGGTGCAACTATTCGCAGT	1	TATGCAAATATTCTCATGAGGTTCTCTCAG	1	MINUS	ILLUMINA
DNAJB1	NM_006145	ENSG00000132002	DnaJ heat shock protein family (Hsp40) member B1	Gandal et al., 2018	6974234	0	0	Homo sapiens	hg19	chr19	14629104	14629050	ATCAAGCGGGCCTACCGCCGCCA	3	CTACCACCCGGACAAGAACAAGGA	4	MINUS	ILLUMINA
DECR1	NM_001359	ENSG00000104325	2,4-dienoyl-CoA reductase 1	Stamova et al., 2009	6597709	1	2	Homo sapiens	hg19	chr8	91029520	91031163	TCCAGCCTAGGTGCTCAGTGCGTGATA	1	AAGATGGATGTTTTGAAAGCTACCGC	1	PLUS	ILLUMINA
PPIB	NM_000942	ENSG00000166794	peptidylprolyl isomerase B	Stamova et al., 2009	6753604	4	3	Homo sapiens	hg19	chr15	64448956	64448306	CATGTGGTGTTTGGCAAAGTTCTAGAG	1	GGAGAGCACCAAGACAGACAGC	36	MINUS	ILLUMINA
MRPL28	NM_006428	ENSG00000086504	mitochondrial ribosomal protein L28	Gandal et al., 2018	6747239	1	0	Homo sapiens	hg19	chr16	420523	420188	TCCGGTGGGCTCTGAACCCTGAAA	1	ACACAAGTATCCCGTGTGGCTCT	1	MINUS	ILLUMINA
HSPB1	NM_001540	ENSG00000106211	heat shock protein family B (small) member 1	Gandal et al., 2018	6629256	1	2	Homo sapiens	hg19	chr7	75933150	75933332	CTACATCTCCCGGTGCTTCACGCGGAAATA	3	CCCCCGGTGTGGACCCCACCCAAGTTT	2	PLUS	ILLUMINA
TNFRSF1A	NM_001065	ENSG00000067182	TNF receptor superfamily member 1A	Spindola et al., 2017	6670733	1	0	Homo sapiens	hg19	chr12	6450972	6443382	CTCCACCGTGCCTGACCTGCTG	42	TGCTCCTGGAGCTGTTGGTGGGAATATA	1	MINUS	ILLUMINA
ZNF673	NM_001129900	ENSG00000147121	KRAB box domain containing 4	Gandal et al., 2018	6828924	2	3	Homo sapiens	hg19	chrX	46309878	46322210	TGTCCAGAGCAGAACAGGATGGCCAT	2	AATCATTGACCTTCAAGGACGTGTTTG	3	PLUS	ILLUMINA
References:
Ota et al., 2020: DOI: 10.1038/s41398-020-0772-3
Spindola et al., 2017: DOI:10.1016/j.jpsychires.2017.03.015
Gandal et al., 2018: DOI: 10.1126/science.aad6469
Stamova et al., 2009"DOI: 10.1186/1755-8794-2-49

## Sheet: Table_S5
Supplementary Table S5: Genes differentially expressed in wave (normalized gene expression ~ wave + sequencing run + age + (1 | subjectID))
Gene Name	EnsemblID	numDF	denDF	F-value	p-value	adjPvalue
TNFRSF1A	ENSG00000067182	1	280	22.3441	3.61426e-06	0.000281913
BCOR	ENSG00000183337	1	278	18.7488	2.08372e-05	0.000538348
NDUFA2	ENSG00000131495	1	290	18.3326	2.52453e-05	0.000538348
CTSZ	ENSG00000101160	1	288	18.1555	2.76076e-05	0.000538348
ZBP1	ENSG00000124256	1	258	17.4464	4.0467e-05	0.000631285
TNF	ENSG00000232810	1	291	13.4693	0.000288383	0.00317301
HNRNPA0	ENSG00000177733	1	286	13.2995	0.000315353	0.00317301
TSC22D4	ENSG00000166925	1	279	13.2459	0.000325437	0.00317301
CDK6	ENSG00000105810	1	272	12.8937	0.000391078	0.00338935
IARS2	ENSG00000067704	1	280	10.9747	0.0010451	0.00815176
SERTAD2	ENSG00000179833	1	282	10.5259	0.00131885	0.00935186
GFM1	ENSG00000168827	1	273	10.123	0.00163338	0.010617
UBE3A	ENSG00000114062	1	279	9.69229	0.00204274	0.0122564
ZNF518B	ENSG00000178163	1	273	9.2731	0.00255268	0.013553
CCDC12	ENSG00000160799	1	286	9.2259	0.00260635	0.013553
HSPB1	ENSG00000106211	1	280	9.06772	0.00283907	0.0138405
DNAJB1	ENSG00000132002	1	261	8.71416	0.00344483	0.0158057
SMARCC1	ENSG00000173473	1	273	8.21993	0.00446621	0.0193536
PPP4R3B	ENSG00000275052	1	286	8.06131	0.00484625	0.0198951
VAMP5	ENSG00000168899	1	279	7.24952	0.0075209	0.0283751
FAM117B	ENSG00000138439	1	278	7.22108	0.00763944	0.0283751
PSMB8	ENSG00000204264	1	282	6.11142	0.0140214	0.0497121
DYRK1A	ENSG00000157540	1	284	6.01698	0.0147702	0.0500902
JUN	ENSG00000177606	1	266	5.90834	0.0157308	0.051125
DUSP3	ENSG00000108861	1	284	5.71403	0.0174816	0.0525102
PCM1	ENSG00000078674	1	275	5.71399	0.0175034	0.0525102
PGAM1	ENSG00000171314	1	273	5.09307	0.0248125	0.0716804
C2CD5	ENSG00000111731	1	285	4.82019	0.0289343	0.0806026
TAGLN2	ENSG00000158710	1	289	4.20051	0.0413142	0.111121
NR3C1	ENSG00000113580	1	286	3.66419	0.0565913	0.147137
GATD1	ENSG00000177225	1	277	3.56422	0.0600827	0.148258
FAR1	ENSG00000197601	1	277	3.5436	0.0608238	0.148258
FYTTD1	ENSG00000122068	1	285	2.75549	0.0980212	0.222375
SEC62	ENSG00000008952	1	283	2.74305	0.0987868	0.222375
BCL2	ENSG00000171791	1	283	2.70774	0.100973	0.222375
CCDC93	ENSG00000125633	1	286	2.68127	0.102634	0.222375
PPP4R3A	ENSG00000100796	1	280	2.4832	0.116197	0.244957
PELI3	ENSG00000174516	1	294	2.41548	0.121217	0.248814
KPNA4	ENSG00000186432	1	284	2.33621	0.12751	0.25502
KRBOX4	ENSG00000147121	1	281	2.21886	0.137455	0.268037
TRAPPC11	ENSG00000168538	1	281	2.13319	0.145257	0.276343
ERCC1	ENSG00000012061	1	273	1.68741	0.195039	0.362215
DENND11	ENSG00000257093	1	269	1.61483	0.204911	0.3717
CRKL	ENSG00000099942	1	278	1.49774	0.222056	0.393644
OSBP2	ENSG00000184792	1	291	1.40774	0.2364	0.409761
DCAF6	ENSG00000143164	1	284	1.23702	0.266986	0.452715
USP38	ENSG00000170185	1	277	1.06804	0.30229	0.492679
TYMP	ENSG00000025708	1	287	1.05993	0.304098	0.492679
PEX16	ENSG00000121680	1	283	1.03651	0.309504	0.492679
COX5B	ENSG00000135940	1	282	0.84696	0.3582	0.557467
IL1B	ENSG00000125538	1	285	0.824973	0.364498	0.557467
RPRD2	ENSG00000163125	1	278	0.78639	0.375961	0.563941
WDCP	ENSG00000163026	1	274	0.73696	0.391387	0.568925
ACSL3	ENSG00000123983	1	284	0.729173	0.393871	0.568925
SIN3A	ENSG00000169375	1	283	0.683684	0.409018	0.576335
CRLF3	ENSG00000176390	1	285	0.669875	0.413779	0.576335
LMF2	ENSG00000100258	1	288	0.634354	0.426419	0.58352
HSPBP1	ENSG00000133265	1	293	0.550128	0.45886	0.617087
SMAD4	ENSG00000141646	1	280	0.456683	0.499736	0.650123
UBASH3B	ENSG00000154127	1	282	0.449392	0.503172	0.650123
MRPL28	ENSG00000086504	1	287	0.427206	0.513886	0.650123
TOP2B	ENSG00000077097	1	281	0.42141	0.516765	0.650123
SECISBP2L	ENSG00000138593	1	287	0.397674	0.528795	0.654698
S100A10	ENSG00000197747	1	283	0.323257	0.570108	0.690074
STK26	ENSG00000134602	1	274	0.315042	0.575061	0.690074
UBE3C	ENSG00000009335	1	271	0.24073	0.624077	0.720395
CCDC25	ENSG00000147419	1	281	0.240457	0.624259	0.720395
SCAF4	ENSG00000156304	1	284	0.226249	0.634685	0.720395
UROS	ENSG00000188690	1	249	0.222874	0.637273	0.720395
GCHFR	ENSG00000137880	1	275	0.121054	0.72816	0.811378
PRRC1	ENSG00000164244	1	279	0.0829956	0.773492	0.849752
PHF3	ENSG00000118482	1	268	0.049586	0.823955	0.892618
CCM2	ENSG00000136280	1	287	0.0197438	0.888354	0.937369
REX1BD	ENSG00000006015	1	293	0.019408	0.889299	0.937369
FAM168B	ENSG00000152102	1	270	0.0122412	0.911984	0.948463
ZC3HAV1	ENSG00000105939	1	278	0.0048429	0.944569	0.969426
DOCK11	ENSG00000147251	1	279	0.000412583	0.983809	0.995883
ELP5	ENSG00000170291	1	287	2.66747e-05	0.995883	0.995883
